# Supplementary material for: The Use of Phylogeny to Interpret Cross-Cultural Patterns in Plant Use and Guide Medicinal Plant Discovery: An Example from Pterocarpus (Leguminosae)
Source: PLoS One. 2011 Jul 18;6(7):e22275. doi: 10.1371/journal.pone.0022275 (PMC3138776; doi:10.1371/journal.pone.0022275)
Supplement: Table S3 — GenBank accession numbers for Pterocarpus outgroup samples. (XLS) [file pone.0022275.s003.xls]

## Sheet: Sheet1
Taxon	rbcL	matK	ITS2	trnL-F	ndhF-rpL32
Centrolobium microchaete (Mart. ex Benth.) Lima ex G.P.Lewis	JN083771	EU401408	EU735853	EU735859	JN083700
Grazielodendron riodocensis H.C.Lima	JN083772	AF270862	EU735854	EU735864	JN083701
Inocarpus fagifer (Parkinson) Fosberg	JN083773	AF270878	JN083707	EU735865	JN083702
Maraniona lavinii C.E.Hughes, G.P.Lewis, Daza & Reynel	JN083774	AY247263	EU735855	EU735866	JN083703
Platymiscium pubescens Micheli subsp. fragrans(Rusby) Klitgaard	JN083775	EU735968	EU735910	EU736077	JN083704
Ramorinoa girolae Speg.	JN083776	AF270881	AF204236	EU735868	JN083705
Tipuana tipu (Benth.) Kuntze	JN083777	AF270882	AF189056	EU735869	JN083706
