# Supplementary material for: The Use of Phylogeny to Interpret Cross-Cultural Patterns in Plant Use and Guide Medicinal Plant Discovery: An Example from Pterocarpus (Leguminosae)
Source: PLoS One. 2011 Jul 18;6(7):e22275. doi: 10.1371/journal.pone.0022275 (PMC3138776; doi:10.1371/journal.pone.0022275)
Supplement: Table S4 — Matrix used for Phylocom analyses, scoring Pterocarpus taxa used per category of use. (XLS) [file pone.0022275.s004.xls]

## Sheet: 1
Category of use	Taxon
Cancer	P.cf_erinaceus
Cancer	P.erinaceus1
Cancer	P.erinaceus2
Cancer	P.indicus1
Cancer	P.indicus2
Cancer	P.indicus3
Cancer	P.marsupium1
Cancer	P.marsupium2
Cancer	P.marsupium3
Circulatory/Blood	P.acapulcensis1
Circulatory/Blood	P.acapulcensis2
Circulatory/Blood	P.angolensis1
Circulatory/Blood	P.angolensis2
Circulatory/Blood	P.cf_erinaceus
Circulatory/Blood	P.dalbergioides
Circulatory/Blood	P.erinaceus1
Circulatory/Blood	P.erinaceus2
Circulatory/Blood	P.indicus1
Circulatory/Blood	P.indicus2
Circulatory/Blood	P.indicus3
Circulatory/Blood	P.marsupium1
Circulatory/Blood	P.marsupium2
Circulatory/Blood	P.marsupium3
Circulatory/Blood	P.officinalis_officinalis_AMERICA1
Circulatory/Blood	P.officinalis_officinalis_AMERICA2
Circulatory/Blood	P.rotundifolius_polyanthus
Circulatory/Blood	P.santalinoides_AFRICA1
Circulatory/Blood	P.santalinoides_AFRICA2
Circulatory/Blood	P.santalinoides_AFRICA3
Circulatory/Blood	P.santalinoides_AMERICA1
Circulatory/Blood	P.santalinoides_AMERICA2
Circulatory/Blood	P.santalinus1
Circulatory/Blood	P.santalinus2
Circulatory/Blood	P.santalinus3
Circulatory/Blood	P.soyauxii1
Circulatory/Blood	P.soyauxii2
Diabetes	P.acapulcensis1
Diabetes	P.acapulcensis2
Diabetes	P.dalbergioides
Diabetes	P.marsupium1
Diabetes	P.marsupium2
Diabetes	P.marsupium3
Diabetes	P.santalinus1
Diabetes	P.santalinus2
Diabetes	P.santalinus3
Diabetes	P.soyauxii1
Diabetes	P.soyauxii2
Gastro-intestinal	P.acapulcensis1
Gastro-intestinal	P.acapulcensis2
Gastro-intestinal	P.angolensis1
Gastro-intestinal	P.angolensis2
Gastro-intestinal	P.cf_erinaceus
Gastro-intestinal	P.erinaceus1
Gastro-intestinal	P.erinaceus2
Gastro-intestinal	P.indicus1
Gastro-intestinal	P.indicus2
Gastro-intestinal	P.indicus3
Gastro-intestinal	P.lucens_lucens1
Gastro-intestinal	P.lucens_lucens2
Gastro-intestinal	P.lucens_lucens3
Gastro-intestinal	P.marsupium1
Gastro-intestinal	P.marsupium2
Gastro-intestinal	P.marsupium3
Gastro-intestinal	P.officinalis_officinalis_AMERICA1
Gastro-intestinal	P.officinalis_officinalis_AMERICA2
Gastro-intestinal	P.santalinoides_AFRICA1
Gastro-intestinal	P.santalinoides_AFRICA2
Gastro-intestinal	P.santalinoides_AFRICA3
Gastro-intestinal	P.santalinoides_AMERICA1
Gastro-intestinal	P.santalinoides_AMERICA2
Gastro-intestinal	P.santalinus1
Gastro-intestinal	P.santalinus2
Gastro-intestinal	P.santalinus3
Gastro-intestinal	P.soyauxii1
Gastro-intestinal	P.soyauxii2
Gastro-intestinal	P.tinctorius_“albopubescens”
Gastro-intestinal	P.tinctorius_“chrysothrix”1
Gastro-intestinal	P.tinctorius_“chrysothrix”2
Gastro-intestinal	P.tinctorius_“chrysothrix”3
Gastro-intestinal	P.tinctorius_“holtzii”
Gastro-intestinal	P.tinctorius_“odoratus”
Gastro-intestinal	P.tinctorius1
Gastro-intestinal	P.tinctorius2
Genito-urinary/Fertility	P.angolensis1
Genito-urinary/Fertility	P.angolensis2
Genito-urinary/Fertility	P.cf_erinaceus
Genito-urinary/Fertility	P.erinaceus1
Genito-urinary/Fertility	P.erinaceus2
Genito-urinary/Fertility	P.indicus1
Genito-urinary/Fertility	P.indicus2
Genito-urinary/Fertility	P.indicus3
Genito-urinary/Fertility	P.lucens_lucens1
Genito-urinary/Fertility	P.lucens_lucens2
Genito-urinary/Fertility	P.lucens_lucens3
Genito-urinary/Fertility	P.marsupium1
Genito-urinary/Fertility	P.marsupium2
Genito-urinary/Fertility	P.marsupium3
Genito-urinary/Fertility	P.officinalis_officinalis_AMERICA1
Genito-urinary/Fertility	P.officinalis_officinalis_AMERICA2
Genito-urinary/Fertility	P.osUnspecific
Genito-urinary/Fertility	P.rotundifolius_polyanthus
Genito-urinary/Fertility	P.santalinoides_AFRICA1
Genito-urinary/Fertility	P.santalinoides_AFRICA2
Genito-urinary/Fertility	P.santalinoides_AFRICA3
Genito-urinary/Fertility	P.santalinoides_AMERICA1
Genito-urinary/Fertility	P.santalinoides_AMERICA2
Genito-urinary/Fertility	P.santalinus1
Genito-urinary/Fertility	P.santalinus2
Genito-urinary/Fertility	P.santalinus3
Genito-urinary/Fertility	P.soyauxii1
Genito-urinary/Fertility	P.soyauxii2
Infections/Fever	P.amazonum1
Infections/Fever	P.amazonum2
Infections/Fever	P.angolensis1
Infections/Fever	P.angolensis2
Infections/Fever	P.cf_erinaceus
Infections/Fever	P.erinaceus1
Infections/Fever	P.erinaceus2
Infections/Fever	P.indicus1
Infections/Fever	P.indicus2
Infections/Fever	P.indicus3
Infections/Fever	P.macrocarpus
Infections/Fever	P.osUnspecific
Infections/Fever	P.rohrii_“floribundus”
Infections/Fever	P.rohrii_“steinbachianus”
Infections/Fever	P.rohrii1
Infections/Fever	P.rohrii2
Infections/Fever	P.rohrii3
Infections/Fever	P.rohrii4
Infections/Fever	P.santalinoides_AFRICA1
Infections/Fever	P.santalinoides_AFRICA2
Infections/Fever	P.santalinoides_AFRICA3
Infections/Fever	P.santalinoides_AMERICA1
Infections/Fever	P.santalinoides_AMERICA2
Infections/Fever	P.santalinus1
Infections/Fever	P.santalinus2
Infections/Fever	P.santalinus3
Inflammation	P.angolensis1
Inflammation	P.angolensis2
Inflammation	P.cf_erinaceus
Inflammation	P.erinaceus1
Inflammation	P.erinaceus2
Inflammation	P.santalinus1
Inflammation	P.santalinus2
Inflammation	P.santalinus3
Inflammation	P.soyauxii1
Inflammation	P.soyauxii2
Malaria	P.amazonum1
Malaria	P.amazonum1
Malaria	P.amazonum2
Malaria	P.amazonum2
Malaria	P.angolensis1
Malaria	P.angolensis1
Malaria	P.angolensis2
Malaria	P.angolensis2
Malaria	P.cf_erinaceus
Malaria	P.cf_erinaceus
Malaria	P.erinaceus1
Malaria	P.erinaceus1
Malaria	P.erinaceus2
Malaria	P.erinaceus2
Malaria	P.indicus1
Malaria	P.indicus1
Malaria	P.indicus2
Malaria	P.indicus2
Malaria	P.indicus3
Malaria	P.indicus3
Malaria	P.macrocarpus
Malaria	P.rohrii_“floribundus”
Malaria	P.rohrii_“steinbachianus”
Malaria	P.rohrii1
Malaria	P.rohrii2
Malaria	P.rohrii3
Malaria	P.rohrii4
Malaria	P.santalinoides_AFRICA1
Malaria	P.santalinoides_AFRICA2
Malaria	P.santalinoides_AFRICA3
Malaria	P.santalinoides_AMERICA1
Malaria	P.santalinoides_AMERICA2
Malaria	P.santalinus1
Malaria	P.santalinus2
Malaria	P.santalinus3
Medicinal overall	P.acapulcensis1
Medicinal overall	P.acapulcensis2
Medicinal overall	P.amazonum1
Medicinal overall	P.amazonum2
Medicinal overall	P.angolensis1
Medicinal overall	P.angolensis2
Medicinal overall	P.cf_erinaceus
Medicinal overall	P.dalbergioides
Medicinal overall	P.erinaceus1
Medicinal overall	P.erinaceus2
Medicinal overall	P.indicus1
Medicinal overall	P.indicus2
Medicinal overall	P.indicus3
Medicinal overall	P.lucens_lucens1
Medicinal overall	P.lucens_lucens2
Medicinal overall	P.lucens_lucens3
Medicinal overall	P.macrocarpus
Medicinal overall	P.marsupium1
Medicinal overall	P.marsupium2
Medicinal overall	P.marsupium3
Medicinal overall	P.mildbraedii_mildbraedii
Medicinal overall	P.officinalis_officinalis_AMERICA1
Medicinal overall	P.officinalis_officinalis_AMERICA2
Medicinal overall	P.osUnspecific
Medicinal overall	P.rohrii_“floribundus”
Medicinal overall	P.rohrii_“steinbachianus”
Medicinal overall	P.rohrii_“violaceus”
Medicinal overall	P.rohrii1
Medicinal overall	P.rohrii2
Medicinal overall	P.rohrii3
Medicinal overall	P.rohrii4
Medicinal overall	P.rotundifolius_polyanthus
Medicinal overall	P.rotundifolius_rotundifolius
Medicinal overall	P.santalinoides_AFRICA1
Medicinal overall	P.santalinoides_AFRICA2
Medicinal overall	P.santalinoides_AFRICA3
Medicinal overall	P.santalinoides_AMERICA1
Medicinal overall	P.santalinoides_AMERICA2
Medicinal overall	P.santalinus1
Medicinal overall	P.santalinus2
Medicinal overall	P.santalinus3
Medicinal overall	P.soyauxii1
Medicinal overall	P.soyauxii2
Medicinal overall	P.tinctorius_“albopubescens”
Medicinal overall	P.tinctorius_“chrysothrix”1
Medicinal overall	P.tinctorius_“chrysothrix”2
Medicinal overall	P.tinctorius_“chrysothrix”3
Medicinal overall	P.tinctorius_“holtzii”
Medicinal overall	P.tinctorius_“odoratus”
Medicinal overall	P.tinctorius1
Medicinal overall	P.tinctorius2
Musculo-Skeletal	P.angolensis1
Musculo-Skeletal	P.angolensis2
Musculo-Skeletal	P.cf_erinaceus
Musculo-Skeletal	P.erinaceus1
Musculo-Skeletal	P.erinaceus2
Musculo-Skeletal	P.lucens_lucens1
Musculo-Skeletal	P.lucens_lucens2
Musculo-Skeletal	P.lucens_lucens3
Musculo-Skeletal	P.marsupium1
Musculo-Skeletal	P.marsupium2
Musculo-Skeletal	P.marsupium3
Musculo-Skeletal	P.officinalis_officinalis_AMERICA1
Musculo-Skeletal	P.officinalis_officinalis_AMERICA2
Musculo-Skeletal	P.osUnspecific
Musculo-Skeletal	P.santalinus1
Musculo-Skeletal	P.santalinus2
Musculo-Skeletal	P.santalinus3
Musculo-Skeletal	P.soyauxii1
Musculo-Skeletal	P.soyauxii2
Nervous	P.cf_erinaceus
Nervous	P.erinaceus1
Nervous	P.erinaceus2
Nervous	P.indicus1
Nervous	P.indicus2
Nervous	P.indicus3
Nervous	P.marsupium1
Nervous	P.marsupium2
Nervous	P.marsupium3
Nervous	P.santalinoides_AFRICA1
Nervous	P.santalinoides_AFRICA2
Nervous	P.santalinoides_AFRICA3
Nervous	P.santalinoides_AMERICA1
Nervous	P.santalinoides_AMERICA2
Nervous	P.soyauxii1
Nervous	P.soyauxii2
Pain	P.angolensis1
Pain	P.angolensis2
Pain	P.cf_erinaceus
Pain	P.erinaceus1
Pain	P.erinaceus2
Pain	P.indicus1
Pain	P.indicus2
Pain	P.indicus3
Pain	P.lucens_lucens1
Pain	P.lucens_lucens2
Pain	P.lucens_lucens3
Pain	P.marsupium1
Pain	P.marsupium2
Pain	P.marsupium3
Pain	P.santalinus1
Pain	P.santalinus2
Pain	P.santalinus3
Pain	P.soyauxii1
Pain	P.soyauxii2
Poisons treatment	P.cf_erinaceus
Poisons treatment	P.erinaceus1
Poisons treatment	P.erinaceus2
Poisons treatment	P.santalinoides_AFRICA1
Poisons treatment	P.santalinoides_AFRICA2
Poisons treatment	P.santalinoides_AFRICA3
Poisons treatment	P.santalinoides_AMERICA1
Poisons treatment	P.santalinoides_AMERICA2
Poisons treatment	P.santalinus1
Poisons treatment	P.santalinus2
Poisons treatment	P.santalinus3
Respiratory	P.acapulcensis1
Respiratory	P.acapulcensis2
Respiratory	P.angolensis1
Respiratory	P.angolensis2
Respiratory	P.cf_erinaceus
Respiratory	P.erinaceus1
Respiratory	P.erinaceus2
Respiratory	P.indicus1
Respiratory	P.indicus2
Respiratory	P.indicus3
Respiratory	P.marsupium1
Respiratory	P.marsupium2
Respiratory	P.marsupium3
Respiratory	P.osUnspecific
Respiratory	P.rohrii_“violaceus”
Respiratory	P.santalinoides_AFRICA1
Respiratory	P.santalinoides_AFRICA2
Respiratory	P.santalinoides_AFRICA3
Respiratory	P.santalinoides_AMERICA1
Respiratory	P.santalinoides_AMERICA2
Respiratory	P.santalinus1
Respiratory	P.santalinus2
Respiratory	P.santalinus3
Respiratory	P.tinctorius_“albopubescens”
Respiratory	P.tinctorius_“chrysothrix”1
Respiratory	P.tinctorius_“chrysothrix”2
Respiratory	P.tinctorius_“chrysothrix”3
Respiratory	P.tinctorius_“holtzii”
Respiratory	P.tinctorius_“odoratus”
Respiratory	P.tinctorius1
Respiratory	P.tinctorius2
Sensory	P.angolensis1
Sensory	P.angolensis2
Sensory	P.cf_erinaceus
Sensory	P.erinaceus1
Sensory	P.erinaceus2
Sensory	P.marsupium1
Sensory	P.marsupium2
Sensory	P.marsupium3
Sensory	P.rotundifolius_rotundifolius2
Sensory	P.santalinus1
Sensory	P.santalinus2
Sensory	P.santalinus3
Sensory	P.tinctorius_“albopubescens”
Sensory	P.tinctorius_“chrysothrix”1
Sensory	P.tinctorius_“chrysothrix”2
Sensory	P.tinctorius_“chrysothrix”3
Sensory	P.tinctorius_“holtzii”
Sensory	P.tinctorius_“odoratus”
Sensory	P.tinctorius1
Sensory	P.tinctorius2
Skin	P.acapulcensis1
Skin	P.acapulcensis2
Skin	P.amazonum1
Skin	P.amazonum2
Skin	P.angolensis1
Skin	P.angolensis2
Skin	P.cf_erinaceus
Skin	P.erinaceus1
Skin	P.erinaceus2
Skin	P.indicus1
Skin	P.indicus2
Skin	P.indicus3
Skin	P.marsupium1
Skin	P.marsupium2
Skin	P.marsupium3
Skin	P.officinalis_officinalis_AMERICA1
Skin	P.officinalis_officinalis_AMERICA2
Skin	P.osUnspecific
Skin	P.rohrii_“floribundus”
Skin	P.rohrii_“steinbachianus”
Skin	P.rohrii_“violaceus”
Skin	P.rohrii1
Skin	P.rohrii2
Skin	P.rohrii3
Skin	P.rohrii4
Skin	P.santalinoides_AFRICA1
Skin	P.santalinoides_AFRICA2
Skin	P.santalinoides_AFRICA3
Skin	P.santalinoides_AMERICA1
Skin	P.santalinoides_AMERICA2
Skin	P.santalinus1
Skin	P.santalinus2
Skin	P.santalinus3
Skin	P.soyauxii1
Skin	P.soyauxii2
Skin	P.tinctorius_“albopubescens”
Skin	P.tinctorius_“chrysothrix”1
Skin	P.tinctorius_“chrysothrix”2
Skin	P.tinctorius_“chrysothrix”3
Skin	P.tinctorius_“holtzii”
Skin	P.tinctorius_“odoratus”
Skin	P.tinctorius1
Skin	P.tinctorius2
Unspecific	P.angolensis1
Unspecific	P.angolensis2
Unspecific	P.cf_erinaceus
Unspecific	P.erinaceus1
Unspecific	P.erinaceus2
Unspecific	P.indicus1
Unspecific	P.indicus2
Unspecific	P.indicus3
Unspecific	P.marsupium1
Unspecific	P.marsupium2
Unspecific	P.marsupium3
Unspecific	P.mildbraedii_mildbraedii
Unspecific	P.officinalis_officinalis_AMERICA1
Unspecific	P.officinalis_officinalis_AMERICA2
Unspecific	P.rohrii_“floribundus”
Unspecific	P.rohrii_“steinbachianus”
Unspecific	P.rohrii1
Unspecific	P.rohrii2
Unspecific	P.rohrii3
Unspecific	P.rohrii4
Unspecific	P.santalinoides_AFRICA1
Unspecific	P.santalinoides_AFRICA2
Unspecific	P.santalinoides_AFRICA3
Unspecific	P.santalinoides_AMERICA1
Unspecific	P.santalinoides_AMERICA2
Unspecific	P.santalinus1
Unspecific	P.santalinus2
Unspecific	P.santalinus3
Unspecific	P.soyauxii1
Unspecific	P.soyauxii2
